# Supplementary material for: A Cross-Sectional Study of Veterinarians in Germany on the Impact of the TÄHAV Amendment 2018 on Antimicrobial Use and Development of Antimicrobial Resistance in Dogs and Cats
Source: Antibiotics (Basel). 2022 Apr 5;11(4):484. doi: 10.3390/antibiotics11040484 (PMC9028039; doi:10.3390/antibiotics11040484)
Supplement: Supplementary file 1 [file antibiotics-11-00484-s001.zip]

Archive with 1 entries (1 files):
- antibiotics-1653775-supplementary.pdf
